# Supplementary material for: Proinflammatory gene and protein expression alterations in human limbal aniridia fibroblasts
Source: PLoS One. 2025 Dec 4;20(12):e0337114. doi: 10.1371/journal.pone.0337114 (PMC12677563; doi:10.1371/journal.pone.0337114)
Supplement: S1 Dataset — (XLSX) [file pone.0337114.s004.xlsx]

## Sheet: IL-1b
	0 µg/ml LPS							17,5 µg/ml LPS
LFCs	4.49429	4.76887	3.53141	4.32057	5.40691	3.98412	3.99893	6.49104	6.21045	4.29857	6.29531	8.5395	5.16602	8.83143
AN-LFCs	3.55008	4.87339	3.82466	4.18556	6.01908	4.63482	6.46858	14.2024	9.08862	3.72143	6.58361	7.05716	18.4506	11.0083
	0 mM CoCl2							75 mM CoCl2
LFCs	3.46374	4.39756	3.82766	4.27739	4.95584	5.8092	5.21548	3.57574	4.53584	2.83839	3.50221	5.51309	5.20496	4.88645
AN-LFCs	3.87207	3.01221	3.07924	3.52032	4.98159	4.33612	4.44647	3.55618	3.15361	3.05709	4.03599	5.33371	3.91893	4.78979

## Sheet: IL-6
	0 µg/ml LPS							17,5 µg/ml LPS
LFCs	2.01488	4.25867	3.37973	2.96109	1.6864	1.40682	1.35284	18.7149	34.4418	17.2178	20.2742	34.0496	33.7169	38.36
AN-LFCs	11.6701	7.09466	2.24542	6.18799	21.6408	2.0614	3.46074	53.2021	63.345	26.8435	55.6771	60.1586	28.6904	32.5359
	0 mM CoCl2							75 mM CoCl2
LFCs	27.7985	31.2276	23.9609	34.0239	21.1222	10.494	20.7458	38.7543	28.6653	21.4599	42.4727	30.4104	14.0292	28.5302
AN-LFCs	23.6419	47.8004	50.7544	46.308	29.8614	51.9805	34.2776	26.6824	53.4285	52.3214	49.4031	35.2597	50.9814	53.0627

## Sheet: TNFa
	0 µg/ml LPS							17,5 µg/ml LPS
LFCs	19.4185	21.5356	14.9817	18.7509	18.7934	16.691	16.0748	13.8158	15.6108	10.1899	13.5186	16.6016	14.5283	16.0422
AN-LFCs	14.0497	17.7381	15.2347	18.991	23.0668	14.7369	20.9465	12.2409	15.8011	9.33927	19.4963	16.8286	15.0158	18.3289
	0 mM CoCl2							75 mM CoCl2
LFCs	8.60817	11.6569	11.1162	9.89658	12.3869	15.6491	13.9787	4.13566	4.11937	6.20026	4.80974	3.96621	5.00453	7.13372
AN-LFCs	8.08435	7.27258	5.73375	11.4976	10.5419	8.74755	2.33565	3.93639	3.68336	3.78225	5.48067	5.81334	4.15083	3.13959

## Sheet: VEGF
	0 µg/ml LPS							17,5 µg/ml LPS
LFCs	64.7493	67.1177	24.9263	33.5486	73.172	16.1114	44.5291	131.011	135.164	48.0204	117.826	135.241	128.971	136.927
AN-LFCs	6.19485	100.848	45.3127	8.12362	25.9826	26.4611	63.6884	142.878	181.513	129.091	98.0742	98.9449	84.1149	176.301
	0 mM CoCl2							75 mM CoCl2
LFCs	25.755	13.1614	75.541	40.666	39.5307	9.95396	27.3873	59.467	34.6141	125.969	113.804	98.5704	39.3834	64.5726
AN-LFCs	35.2562	6.96084	52.4344	15.738	16.6818	17.3971	9.34258	124.103	63.6911	158.943	105.393	58.4489	95.978	32.0281
