# Supplementary material for: Proinflammatory gene and protein expression alterations in human limbal aniridia fibroblasts
Source: PLoS One. 2025 Dec 4;20(12):e0337114. doi: 10.1371/journal.pone.0337114 (PMC12677563; doi:10.1371/journal.pone.0337114)
Supplement: S2 Dataset — (XLSX) [file pone.0337114.s005.xlsx]

## Sheet: PAX6
	0 µg/ml LPS							17,5 µg/ml LPS
LFCs	6.02979	2.26283	0.93641	0.39042	2.29334	0.42478	0.20579	39.2552	2.90419	1.99446	0.8185	5.72591	22.4524	3.85178
AN-LFCs	0.59772	2.82691	2.25692	0.29155	0.1469	0.43464	0.28821	15.1374	17.3734	15.7885	6.70869	1.33127	5.6119	1.56141
	0 mM CoCl2							75 mM CoCl2
LFCs	9.7184	1.21192	0.40949	0.95234	1.13042	0.48074	0.40064	8.35669	1.85052	0.61928	0.50544	1.19602	0.45194	0.61005
AN-LFCs	0.35156	0.6973	0.44705	2.27247	0.76702	0.43107	1.13121	0.45031	0.10768	0.09923	0.70276	5.59742	0.80502	0.72145

## Sheet: IL-1b
	0 µg/ml LPS							17,5 µg/ml LPS
LFCs	0.87239	0.76794	0.23726	1.48558	4.0023	0.67382	1.57028	15.0801	23.2689	2.84618	13.9079	24.6488	9.17144	18.1245
AN-LFCs	4.09025	1.43312	6.68928	0.37585	1.29522	14.8838	3.62788	75.7132	52.1912	144.859	34.2418	54.9892	77.4706	40.8346
	0 mM CoCl2							75 mM CoCl2
LFCs	24.125	3.38839	0.03769	1.11831	0.29971	0.51401	1.88381	45.7853	7.2456	0.04534	1.78827	1.06915	0.49065	2.53821
AN-LFCs	2.4988	2.45843	1.07016	4.4586	0.04195	20.608	0.32798	2.83251	3.96925	1.2357	10.6325	0.01301	24.0542	0.43836

## Sheet: IL-6
	0 µg/ml LPS							17,5 µg/ml LPS
LFCs	2.0765	0.85815	2.11582	0.69773	1.29365	0.30026	0.97864	10.7838	17.5701	27.7975	59.2246	2.96453	15.5606	13.367
AN-LFCs	2.72016	2.68043	5.33288	2.04253	2.60087	5.39396	6.60974	36.1399	44.2436	34.4724	63.3413	31.6511	38.7688	3.15889
	0 mM CoCl2							75 mM CoCl2
LFCs	1.05704	1.0276	0.74643	1.45464	1.70621	0.43649	1.1385	1.87492	4.36228	0.93318	2.33981	3.46972	0.57984	1.92196
AN-LFCs	1.46081	0.66297	1.33532	1.38244	1.63229	2.85488	0.69319	1.77279	2.50618	1.52433	2.30337	2.25112	4.56964	1.67162

## Sheet: TNFa
	0 µg/ml LPS							17,5 µg/ml LPS
LFCs	0.76761	0.68666	0.35687	1.64692	1.54099	0.43506	4.81484	0.21883	0.3817	0.38722	0.0869	0.59258	0.09835	0.45072
AN-LFCs	1.93668	0.37688	3.54013	2.92595	0.74103	3.62016	1.93398	0.18291	0.12686	0.69162	0.19422	0.18854	0.3671	0.14567
	0 mM CoCl2							75 mM CoCl2
LFCs	1.17738	1.10355	0.30595	0.691	0.76845	2.15176	2.2017	0.74895	0.33819	0.23865	0.43734	0.26706	0.73865	1.32031
AN-LFCs	0.30856	0.67592	1.36555	0.8834	0.22528	2.02432	0.23712	0.15801	0.12832	0.57668	0.60509	0.20191	0.35868	0.16645

## Sheet: VEGF
	0 µg/ml LPS							17,5 µg/ml LPS
LFCs	1.68779	0.90131	0.9625	0.92372	1.19017	0.63088	0.98472	4.36922	3.73369	1.62232	4.53427	2.07588	4.90473	5.97254
AN-LFCs	1.60756	1.40297	2.21901	1.01494	0.7352	1.07007	0.02526	5.12727	3.38573	6.15937	5.25505	3.25634	4.50973	0.96282
	0 mM CoCl2							75 mM CoCl2
LFCs	2.26427	0.62739	1.25157	1.31103	0.67535	0.74111	0.85714	6.2374	1.9897	1.47377	6.47964	2.88423	2.73514	4.77769
AN-LFCs	0.94474	0.82754	1.16236	1.30841	1.9176	1.25983	0.02366	4.1929	3.96892	3.83323	7.1463	4.57288	0.41244	0.85664
